# Supplementary material for: Ethylene-triggered subcellular trafficking of CTR1 enhances the response to ethylene gas
Source: Nat Commun. 2023 Jan 23;14:365. doi: 10.1038/s41467-023-35975-6 (PMC9870993; doi:10.1038/s41467-023-35975-6)
Supplement: Supplementary file 4 — Source Data [file 41467_2023_35975_MOESM4_ESM.xlsx]

## Sheet: Fig. 1b
		WT	ctr1-2	CTR1p:GFP-gCTR1/ctr1-2 #1	CTR1p:GFP-gCTR1/ctr1-2 #4				Dunnett's multiple comparisons test	Adjusted P Value
		8.398	2.915	8.087	6.604
		7.066	3.533	7.092	7.013				WT vs. ctr1-2	0.0001
		6.432	3.579	7.283	7.588				WT vs. CTR1p:GFP-gCTR1/ctr1-2 #1	0.8586
		6.675	2.79	7.95	7.966				WT vs. CTR1p:GFP-gCTR1/ctr1-2 #4	0.7782
		6.552	3.447	6.63	7.872
		8.339	3.312	8.233	8.018				ctr1-2 vs. WT	0.0001
		6.958	3.358	8.359	6.727				ctr1-2 vs. CTR1p:GFP-gCTR1/ctr1-2 #1	0.0001
		7.981	3.541	7.283	7.566				ctr1-2 vs. CTR1p:GFP-gCTR1/ctr1-2 #4	0.0001
		7.885	3.495	8.031	7.27
		7.333	3.258	6.977	7.371
		7.091	3.853	6.725	8.886
		6.953	3.957	6.266	6.811
		8.658	3.509	8.653	7.291
		7.846	3.538	8.153	7.388
		7.495	4.15	7.355	7.124
		7.271	3.642	8.218	7.424
		7.719	3.585	8.272	7.458
		7.697	3.659	8.063	6.586
		6.567	4.042	7.645
		8.701	4.39
		8.724	3.253
		6.878	3.529
		8.156	3.826
		7.341	3.098
			3.529
			3.166

## Sheet: Fig. 1c
			Sample	Total	Nuclear	%			Unpaired t test	Two-tailed P value
	CTR1p:YFP-gCTR1 / Col-0	AgNO3	[1]	14	2	14.2857	11.853		AgNO3 - ACC	0.0027
			[2]	19	1	5.26316
			[3]	12	3	25
		ACC	[1]	11	6	54.5455	16.2696
			[2]	25	17	68
			[3]	15	9	60

## Sheet: Fig. 1g
			Sample	Total	Nuclear	%				Unpaired t test	Two-tailed P value
	CTR1p:GFP-gCTR1 / ein2-5	AgNO3	[1]	13	3	23.0769	7.76306		CTR1p:GFP-gCTR1/ein2-5	AgNO3 - ACC	0.000855279
			[2]	12	0	0
			[3]	17	1	5.88235			CTR1p:GFP-gCTR1/ ein3eil1	AgNO3 - ACC	0.00474354
			[4]	14	2	14.2857
		ACC	[1]	33	18	54.5455	16.1965
			[2]	15	9	60
			[3]	24	17	70.8333
	CTR1p:GFP-gCTR1 / ein3eil1	AgNO3	[1]	19	5	26.3158	14.6912
			[2]	26	7	26.9231
			[3]	27	7	25.9259
		ACC	[1]	13	11	84.6154	14.0722
			[2]	22	13	59.0909
			[3]	15	13	86.6667

## Sheet: Fig. 1h
			Sample	Total	Nuclear	%				Unpaired t test	Two-tailed P value
	35S:GFP-CTR1/Col-0	AgNO3	[1]	18	12	66.6667	16.4779			AgNO3 - ACC	0.855109
			[2]	13	7	53.8462
			[3]	25	13	52
		ACC	[1]	22	10	45.4545	16.3825
			[2]	13	8	61.5385
			[3]	17	12	70.5882

## Sheet: fig2a
		WT	ctr1-2	CTR1p:GFP-ΔNT-gCTR1/ctr1-2 #26	CTR1p:GFP-ΔNT-gCTR1/ctr1-2 #23			Dunnett's multiple comparisons test	Adjusted P Value
		6.665	3.005	2.528	2.159
		7.495	3.179	3.672	2.282			WT vs. ctr1-2	0.0001
		7.002	2.243	2.717	2.04			WT vs. CTR1p:GFP-?NT-gCTR1/ctr1-2 #26	0.0001
		6.117	2.827	3.059	3.601			WT vs. CTR1p:GFP-?NT-gCTR1/ctr1-2 #23	0.0001
		5.867	2.414	2.531	2.197
		6.364	3.029	2.663	2.846			ctr1-2 vs. WT	0.0001
		7.557	1.931	2.967	2.786			ctr1-2 vs. CTR1p:GFP-?NT-gCTR1/ctr1-2 #26	0.9991
		6.52	2.371	2.667	2.209			ctr1-2 vs. CTR1p:GFP-?NT-gCTR1/ctr1-2 #23	0.0913
		6.271	2.999	2.964	2.451
		7.563	2.462	2.435	2.413
		7.204	2.975	2.315	2.508
		7.336	2.875	2.941	2.232
		8.387	2.723	2.971	2.853
		6.847	2.388	2.879	2.936
		6.862	1.957	2.878	2.681
		9.873	3.188	2.304	2.261
		7.109	3.122	3.093	2.39
		8.237	2.567	2.08	2.496
		7.193	2.835	3.04	2.604
		6.765	3.137	2.385	2.264
		6.613	2.725	2.197	2.604
		5.97	2.851	2.478	2.149
		7.241	2.801	3.094	2.257
		7.073	3.13	2.846	2.284
		7.656	2.345	2.946	2.27
		7.099	2.57	2.846	2.383
		6.435	2.883	2.591	1.963
		7.476	2.327	3.357	2.644
		7.249	3.05	2.813	2.362
		8.055	3.012	2.855	2.051
			2.597	3.202	2.584
			2.324	2.932	2.202
			3.105	2.224	3.22
			2.522	2.662	2.447
				2.597	2.477
				2.421	2.67
				2.543	2.804
				2.596	2.477
				2.385	3.07
				2.832	2.489
				2.76	3.179
				2.258	2.547
				2.894	2.409
				2.545	2.141
				2.477	2.226
				2.85	2.819
				2.648	2.466
				3.098	2.814
				2.087	2.811
				3.152	2.314
				2.97	2.329
					2.341
					2.853

## Sheet: Fig. 2b
			Cq				Cq		Unpaired t test	Two-tailed P value
Bio1	ERF1	Col-0	29.0688		Actin1	Col-0	17.2391		WT-ctr1-2	0.00650331
		ctr1-2	25.8791			ctr1-2	17.3345		WT-ΔNT-CTR1	0.0335184
		ΔNT-CTR1	26.9858			ΔNT-CTR1	17.9692
Bio2	ERF1	Col-0	30.6378		Actin1	Col-0	18.4852
		ctr1-2	28.1254			ctr1-2	19.1943
		ΔNT-CTR1	29.2329			ΔNT-CTR1	19.8146
Bio3	ERF1	Col-0	30.3951		Actin1	Col-0	19.1932
		ctr1-2	27.5947			ctr1-2	19.5099
		ΔNT-CTR1	28.272			ΔNT-CTR1	20.1261

## Sheet: Fig. 2c
			Sample	Total	Nuclear	%			Unpaired t test	Two-tailed P value
	CTR1p:GFP-∆NT-gCTR1 / ctr1-2	AgNO3	[1]	29	17	58.6207	15.8593		AgNO3 - ACC	0.962295
			[2]	24	15	62.5
			[3]	24	18	75
		ACC	[1]	28	18	64.2857	15.8208
			[2]	24	18	75
			[3]	19	11	57.8947

## Sheet: Fig. 2d
			Sample	Total	Nuclear	%			Unpaired t test	Two-tailed P value
	35S:GFP-∆NT-CTR1 / Col-0	AgNO3	[1]	29	22	75.8621	13.4469		AgNO3 - ACC	0.00772485
			[2]	20	16	80
			[3]	29	24	82.7586
		ACC	[1]	28	25	89.2857	9.29118
			[2]	23	21	91.3043
			[3]	33	31	93.9394

## Sheet: Fig. 2e
	WT	ctr1-2	CTR1p:GFP-gCTR1ctr1-8 /ctr1-2 #2	CTR1p:GFP-gCTR1ctr1-8 /ctr1-2 #11			Dunnett's multiple comparisons test	Adjusted P Value
	6.935	2.135	2.817	4.125
	9.268	3.176	3.854	3.259			WT vs. ctr1-2	0.0001
	5.435	2.954	4.284	5.514			WT vs. CTR1p:GFP-gCTR1ctr1-8 /ctr1-2 #2	0.0001
	6.674	3.26	4.302	3.624			WT vs. CTR1p:GFP-gCTR1ctr1-8 /ctr1-2 #11	0.0001
	7.355	2.348	3.742	3.342
	5.827	2.843	3.041	3.616			ctr1-2 vs. WT	0.0001
	7.526	2.835	3.875	4.075			ctr1-2 vs. CTR1p:GFP-gCTR1ctr1-8 /ctr1-2 #2	0.0001
	6.852	3.419	3.844	3.525			ctr1-2 vs. CTR1p:GFP-gCTR1ctr1-8 /ctr1-2 #11	0.0001
	8.237	3.325	3.182	3.898
	6.856	3.125	5.469	4.447
	6.996	3.444	5.344	3.824
	8.172	2.856	3.889	3.972
	7.475	2.856	3.277	3.373
	6.774	3.388	3.736	3.596
	7.054	3.188	5.33	4.147
	7.312	3.715	4.714	3.575
	7.478	3.043	3.073	3.945
	6.914	3.121	4.855	4.547
	7.267	3.583	3.226	3.88
	6	3.556	3.682	4.032
	7.295	3.572	3.763	4.07
	7.226	2.926	3.799	4.064
	8.183	2.804	4.578	5.13
	6.897	2.516	3.196	3.32
	6.133	2.533	4.249	3.105
	8.05	2.718	4.21	4.742
	9.374	2.653	3.766	4.578
	6.713	2.281	3.834	3.73
	6.675	3.198	3.886	3.956
	6.916	3.199	4.517	4.247
		2.816	4.547	3.728
		2.955	4.271	4.839
		3.075	4.486	3.743
		3.033	4.605	4.314
		3.338	4.187	4.228
		3.266	3.741	4.12
		3.481	3.935	4.701
		3.286	3.411	4.136
		3.167	3.915	3.739
			4.363	3.695
				3.832
				3.712
				3.349
				3.719
				4.754
				4.641
				4.927

## Sheet: Fig. 2j
			Sample	Total	Nuclear	%			Unpaired t test	Two-tailed P value
	CTR1p:GFP-gCTR1 /etr2-3ers2-3ein4-4	AgNO3	[1]	20	13	65	9.9999		AgNO3 - ACC	0.0121613
			[2]	11	7	63.6364
			[3]	15	4	26.6667
			[4]	9	3	33.3333
			[5]	16	10	62.5
		ACC	[1]	7	5	71.4286	6.15343
			[2]	7	4	57.1429
			[3]	7	6	85.7143
			[4]	8	6	75
			[5]	7	6	85.7143
			[6]	5	4	80
			[7]	11	8	72.7273

[truncated: 48 more sheets: Fig.2k, Fig.3a, Fig. 3b, Fig.3c, Fig. 3d, Fig. 3e, Fig. 3f, Fig.3g, Fig.4 a,b,c, Fig.4 a,b,c-2, Fig.5c, Fig.5d, Fig.5e, Fig.5f, Fig.5g, Fig. 5h, Fig. 5i, Fig.5j, Fig.6a, Fig.6b …]
